# Supplementary material for: Inverse Propensity Score-Weighted Analysis of Entecavir and Tenofovir Disoproxil Fumarate in Patients with Chronic Hepatitis B: A Large-Scale Multicenter Study
Source: Cancers (Basel). 2023 May 26;15(11):2936. doi: 10.3390/cancers15112936 (PMC10252077; doi:10.3390/cancers15112936)
Supplement: Supplementary file 1 [file cancers-15-02936-s001.zip]

Archive with 1 entries (1 files):
- cancers-2355344-supplementary.pdf
